# Supplementary material for: Spatially Structured Optical Pump for Laser Generation Tuning
Source: Nanomaterials (Basel). 2023 Dec 23;14(1):49. doi: 10.3390/nano14010049 (PMC10780650; doi:10.3390/nano14010049)
Supplement: Supplementary file 1 [file nanomaterials-14-00049-s001.zip]

Archive with 1 entries (1 files):
- nanomaterials-2713897-supplementary.gif
